# Supplementary material for: The First Symbiont-Free Genome Sequence of Marine Red Alga, Susabi-nori (Pyropia yezoensis)
Source: PLoS One. 2013 Mar 11;8(3):e57122. doi: 10.1371/journal.pone.0057122 (PMC3594237; doi:10.1371/journal.pone.0057122)
Supplement: Table S2 — Characteristics of algal genes. (XLS) [file pone.0057122.s006.xls]

## Sheet: Sheet1
Table S2. Characteristics of algal genes.
	Gene content	Gene density (kb/gene)	Average CDS length (bp)	Average exon length (bp)	Average intron length (bp)	Exons per gene	Introns per gene	Genome/contig size (Mb)	Reference
P. yezoensis U-51	10327	4.2	1246	755	300	1.7	0.7	43	This study
C. merolae 10D	5331	3.1	1552	1540	248	1.005	0.005	16.5	1
C. variabilis NC64A	9791	4.7	1371	170	209	7.3	6.3	46.2	2
C. reinhardtii	15143	8	1335	190	373	8.3	7.3	121	3
E. siliculosus	16256	12	1563	242.2	703.8	8	7	195.8	4
Micromonas CCMP1545	10575	2.1	1320	731	187	1.9	0.9	21.9	5
Micromonas RCC299	10056	2.1	1422	958	163	1.6	0.6	20.9	5
Ostreococcus tauri	7892	1.6	1164	750	126	1.6	0.6	12.6	2, 6
Ostreococcus lucimarinus	7651	1.7	1200	970	187	1.3	0.3	13.2	2, 6
Volvox carteri	14520	9.5	1572*	221*	410*	8.05	7.05	138	7
* Reanalyzed from the data in Phytozome 8.0 (http://www.phytozome.org/).
1 Matsuzaki M, et al. (2004) Nature 428: 653-657.
2 Blanc G, et al. (2010) Plant Cell 22: 2943-2955.
3 Merchant S, et al. (2007) Science 318: 245-250.
4 Cock JM, et al. (2010) Nature 465: 617-621.
5 Worden A, et al. (2009) Science 324: 268-272.
6 Palenik B, et al. (2007) Proc Natl Acad Sci U S A 104: 7705-7710.
7 Prochnik S, et al. (2010) Science 329: 223-226.
