# Supplementary material for: The First Symbiont-Free Genome Sequence of Marine Red Alga, Susabi-nori (Pyropia yezoensis)
Source: PLoS One. 2013 Mar 11;8(3):e57122. doi: 10.1371/journal.pone.0057122 (PMC3594237; doi:10.1371/journal.pone.0057122)
Supplement: Table S3 — List of public sequences used for the METH tree. (XLSX) [file pone.0057122.s007.xlsx]

## Sheet: METH
Table S3-1. List of public sequences used for the METH tree.
Species	GenBank accession No.
Bordetella bronchiseptica RB50	NP_890990
Bacillus halodurans C-125	NP_242496
Caenorhabditis elegans	CAA86855
Chlamydomonas reinhardtii	EDP08397
Synechococcus sp. JA-2-3B'a(2-13)	YP_478416
Cyanothece sp. PCC7822	YP_003886087
Dictyostelium discoideum AX4	EAL65119
Danio rerio	AAH45477
Escherichia coli BL21-Gold(DE3)pLysS AG	YP_003038188
Volvox carteri f. nagariensis	EFJ51715
Chlorella variabilis NC64A	EFN52253
Geobacillus sp. Y412MC61	YP_003252643
Hydra magnipapillata	XP_002161352
Homo sapiens	AAI44096
Micromonas pusilla CCMP1545	EEH60712
Methylococcus capsulatus str. Bath	AAU92201
Naegleria gruberi	EFC50443
Ostreococcus lucimarinus CCE9901	ABO95339
Ostreococcus tauri	CAL53105
Phaeodactylum tricornutum CCAP 1055/1	EEC44210
Serratia proteamaculans 568	YP_001480712
Trichodesmium erythraeum IMS101	YP_720915
Thalassiosira pseudonana CCMP1335	EED89581
Species without gene sequences in GenBank	Source and URL
Ectocarpus siliculosus	Genoscope, https://bioinformatics.psb.ugent.be/gdb/ectocarpus/
Ostreococcus RCC809	JGI, http://genome.jgi.doe.gov/
Bigelowiella natans	JGI, http://genome.jgi.doe.gov/
Micromonas RCC299	JGI, http://genome.jgi.doe.gov/
Phytophthora capsici	JGI, http://genome.jgi.doe.gov/
Pseudo-nitzschia multiseries	JGI, http://genome.jgi.doe.gov/
Phytophthora ramorum	JGI, http://genome.jgi.doe.gov/

## Sheet: METE
Table S3-2. List of public sequences used for the METE tree.
Species	GenBank accession No.
Oryza sativa Japonica Group	BAF30332
Physcomitrella patens subsp. patens	EDQ77851
Arabidopsis thaliana	AEE73991
Populus trichocarpa	EEF00238
Dictyostelium discoideum AX4	XP_641728
Escherichia coli ATCC 8739	YP_001727103
Serratia proteamaculans 568	YP_001476480
Methylococcus capsulatus str. Bath	AAU91738
Bacillus halodurans C-125	NP_241304
Cyanothece sp. ATCC 51142	YP_001806235
Synechococcus sp. JA-3-3Ab	YP_473640
Trichodesmium erythraeum IMS101	YP_720730
Saccharomyces cerevisiae S288c	NP_011015
Aspergillus niger CBS 513.88	XP_001401543
Chlamydomonas reinhardtii	XP_001702934
Coccomyxa subellipsoidea C-169	EIE26962
Acaryochloris marina MBIC11017	YP_001522348
Bordetella bronchiseptica RB50	NP_888622
Sclerotinia sclerotiorum 1980 UF-70	EDN95044
Ectocarpus siliculosus	CBN73953
Phytophthora infestans T30-4	XP_002909593
Chlorella variabilis NC64A	EFN57923
Species without gene sequences in GenBank	Source and URL
Cyanidioschyzon merolae 10D	Cyanidioschyzon merolae Genome Project, http://merolae.biol.s.u-tokyo.ac.jp/
Galdieria sulphuraria	JGI, http://genome.jgi.doe.gov/
Phaeodactylum tricornutum	JGI, http://genome.jgi.doe.gov/
Phytophthora capsici	JGI, http://genome.jgi.doe.gov/
Phytophthora ramorum	JGI, http://genome.jgi.doe.gov/
Phytophthora sojae	JGI, http://genome.jgi.doe.gov/
