# Supplementary material for: The First Symbiont-Free Genome Sequence of Marine Red Alga, Susabi-nori (Pyropia yezoensis)
Source: PLoS One. 2013 Mar 11;8(3):e57122. doi: 10.1371/journal.pone.0057122 (PMC3594237; doi:10.1371/journal.pone.0057122)
Supplement: Table S4 — List of public sequences used for the NblA tree. (XLS) [file pone.0057122.s008.xls]

## Sheet: TableS4
Table S4. List of public sequences used for the NblA tree.
Species	GenBank accession No.
Red algae:
Aglaothamnion neglectum	P48446
Chondrus yendoi	BAM16282
Cyanidioschyzon merolae strain 10D	NP_848975
Cyanidium caldarium	NP_045072
Galdieria sulphuraria	P48447
Gracilaria chorda	BAL60633
Gracilaria tenuistipitata var. liui	YP_063682
Porphyra purpurea	NP_053976
Pyropia yezoensis (chloroplast)	YP_537047
Cyanobacteria:
Acaryochloris marina MBIC11017	YP_001521655
Arthrospira maxima CS-328	ZP_03273971
Arthrospira maxima CS-328	ZP_03274012
Arthrospira platensis str. Paraca	ZP_06380609
Arthrospira platensis str. Paraca	ZP_06381355
Arthrospira sp. PCC 8005	ZP_09784181
Crocosphaera watsonii WH 8501	ZP_00518647
Cyanothece sp. PCC 7424	YP_002376334
Cyanothece sp. PCC 7424	YP_002378424
Cyanothece sp. PCC 7425	YP_002480977
Cyanothece sp. PCC 7822	YP_003885475
Cyanothece sp. PCC 8801	YP_002371400
Cyanothece sp. PCC 8801	YP_002371401
Cylindrospermopsis raciborskii CS-505	ZP_06308261
Fischerella sp. JSC-11	ZP_08985048
Lyngbya sp. PCC 8106	ZP_01619906
Lyngbya sp. PCC 8106	ZP_01620160
Lyngbya sp. PCC 8106	ZP_01624303
Microchaete diplosiphon	CAD28153
Microcoleus chthonoplastes PCC 7420	ZP_05026497
Microcoleus vaginatus FGP-2	ZP_08494940
Microcoleus vaginatus FGP-2	ZP_08495220
Microcystis aeruginosa NIES-843	YP_001655266
Microcystis sp. T1-4	ZP_10227139
Moorea producens 3L	ZP_08425608
Moorea producens 3L	ZP_08427740
Moorea producens 3L	ZP_08428004
Nodularia spumigena CCY9414	ZP_01631905
Nostoc azollae 0708	YP_003722581
Nostoc punctiforme PCC 73102	YP_001864019
Nostoc punctiforme PCC 73102	YP_001865770
Nostoc punctiforme PCC 73102	YP_001866462
Nostoc punctiforme PCC 73102	YP_001867135
Nostoc sp. PCC 7120	NP_488557
Nostoc sp. PCC 7120	NP_489415
Oscillatoria sp. PCC 6506	ZP_07109070
Oscillatoria sp. PCC 6506	ZP_07109170
Raphidiopsis brookii D9	ZP_06303794
Synechococcus elongatus PCC 6301	YP_172675
Synechococcus sp. PCC 7002	YP_001735176
Synechococcus sp. PCC 7335	ZP_05037482
Synechococcus sp. PCC 7335	ZP_05037650
Synechocystis sp. PCC 6803	NP_441274
Thermosynechococcus elongatus BP-1	NP_680824
Thermosynechococcus vulcanus	2Q8V (PDB)
